# Supplementary material for: Development of a Reliable ic-ELISA with a Robust Antimatrix Interference Capability Based on QuEChERS Technology for the Rapid Detection of Zearalenone in Edible and Medical Coix Seeds and Subsequent Risk Assessments
Source: Foods. 2022 Sep 24;11(19):2983. doi: 10.3390/foods11192983 (PMC9562022; doi:10.3390/foods11192983)
Supplement: Supplementary file 1 [file foods-11-02983-s001.zip]

Archive with 1 entries (1 files):
- foods-1913550-supplementary.pdf
